# Supplementary material for: Characterization of Increased Extracellular Vesicle-Mediated Tigecycline Resistance in Acinetobacter baumannii
Source: Pharmaceutics. 2023 Apr 15;15(4):1251. doi: 10.3390/pharmaceutics15041251 (PMC10146562; doi:10.3390/pharmaceutics15041251)
Supplement: Supplementary file 1 [file pharmaceutics-15-01251-s001.zip]

Archive with 1 entries (1 files):
- pharmaceutics-2250637-supplementary.pdf
